# Supplementary material for: Dual-Ring SNAREpin Machinery Tuning for Fast Synaptic Vesicle Fusion
Source: Biomolecules. 2024 May 19;14(5):600. doi: 10.3390/biom14050600 (PMC11117985; doi:10.3390/biom14050600)
Supplement: Supplementary file 1 [file biomolecules-14-00600-s001.zip]

Archive with 2 entries (2 files):
- biomolecules-2972658-supplementary.pdf
- Second Zip.zip
